# Supplementary material for: Novel tricyclic pyrazole BRAF inhibitors with imidazole or furan central scaffolds
Source: Bioorg Med Chem. 2010 Sep 15;18(18):6934–52. doi: 10.1016/j.bmc.2010.06.031 (PMC2956513; doi:10.1016/j.bmc.2010.06.031)
Supplement: MOL file — ZIP file containing the MOL file of the most important compounds in this article. [file mol.zip]

Archive with 1 entries (1 files):
- Compound 1j.mol
