# Supplementary material for: Novel tricyclic pyrazole BRAF inhibitors with imidazole or furan central scaffolds
Source: Bioorg Med Chem. 2010 Sep 15;18(18):6934–52. doi: 10.1016/j.bmc.2010.06.031 (PMC2956513; doi:10.1016/j.bmc.2010.06.031)
Supplement: MOL file — ZIP file containing the MOL file of the most important compounds in this article. [file mol.zip › Compound 1j.mol]

Compound 1j.cdx
  ChemDraw06081010332D

 36 42  0  0  0  0  0  0  0  0999 V2000
   -3.5697   -0.6853    0.0000 C   0  0  0  0  0  0  0  0  0  0  0  0
   -3.4975   -1.5113    0.0000 C   0  0  0  0  0  0  0  0  0  0  0  0
   -2.7447   -1.8580    0.0000 C   0  0  0  0  0  0  0  0  0  0  0  0
   -2.0673   -1.3803    0.0000 C   0  0  0  0  0  0  0  0  0  0  0  0
   -2.1458   -0.5518    0.0000 C   0  0  0  0  0  0  0  0  0  0  0  0
   -2.8969   -0.2086    0.0000 C   0  0  0  0  0  0  0  0  0  0  0  0
   -1.4735   -0.0736    0.0000 C   0  0  0  0  0  0  0  0  0  0  0  0
   -0.6936   -0.3396    0.0000 N   0  0  0  0  0  0  0  0  0  0  0  0
   -0.2020    0.3230    0.0000 C   0  0  0  0  0  0  0  0  0  0  0  0
   -0.6803    0.9953    0.0000 N   0  0  0  0  0  0  0  0  0  0  0  0
   -1.4674    0.7481    0.0000 C   0  0  0  0  0  0  0  0  0  0  0  0
    0.6229    0.3148    0.0000 C   0  0  0  0  0  0  0  0  0  0  0  0
   -2.1306    1.2388    0.0000 C   0  0  0  0  0  0  0  0  0  0  0  0
   -2.0353    2.0553    0.0000 C   0  0  0  0  0  0  0  0  0  0  0  0
   -2.6977    2.5458    0.0000 C   0  0  0  0  0  0  0  0  0  0  0  0
   -3.4552    2.2169    0.0000 N   0  0  0  0  0  0  0  0  0  0  0  0
   -3.5464    1.3926    0.0000 C   0  0  0  0  0  0  0  0  0  0  0  0
   -2.8830    0.9058    0.0000 C   0  0  0  0  0  0  0  0  0  0  0  0
    1.0261   -0.4049    0.0000 C   0  0  0  0  0  0  0  0  0  0  0  0
    1.8502   -0.4135    0.0000 C   0  0  0  0  0  0  0  0  0  0  0  0
    2.2707    0.2974    0.0000 C   0  0  0  0  0  0  0  0  0  0  0  0
    1.8609    1.0184    0.0000 C   0  0  0  0  0  0  0  0  0  0  0  0
    1.0381    1.0234    0.0000 C   0  0  0  0  0  0  0  0  0  0  0  0
    3.0957    0.2902    0.0000 N   0  0  0  0  0  0  0  0  0  0  0  0
   -4.3775   -0.4988    0.0000 C   0  0  0  0  0  0  0  0  0  0  0  0
   -4.8045   -1.2095    0.0000 C   0  0  0  0  0  0  0  0  0  0  0  0
   -4.2606   -1.8352    0.0000 C   0  0  0  0  0  0  0  0  0  0  0  0
   -5.5677   -1.5334    0.0000 C   0  0  0  0  0  0  0  0  0  0  0  0
   -5.4954   -2.3593    0.0000 N   0  0  0  0  0  0  0  0  0  0  0  0
   -4.6876   -2.5458    0.0000 N   0  0  0  0  0  0  0  0  0  0  0  0
    3.5020   -0.4278    0.0000 C   0  0  0  0  0  0  0  0  0  0  0  0
    4.3269   -0.4349    0.0000 C   0  0  0  0  0  0  0  0  0  0  0  0
    4.7456    0.2760    0.0000 N   0  0  0  0  0  0  0  0  0  0  0  0
    4.3393    0.9940    0.0000 C   0  0  0  0  0  0  0  0  0  0  0  0
    3.5143    1.0011    0.0000 C   0  0  0  0  0  0  0  0  0  0  0  0
    5.5677    0.2688    0.0000 C   0  0  0  0  0  0  0  0  0  0  0  0
  1  2  2  0      
  2  3  1  0      
  3  4  2  0      
  4  5  1  0      
  5  6  2  0      
  6  1  1  0      
  5  7  1  0      
  7  8  1  0      
  8  9  2  0      
  9 10  1  0      
 10 11  1  0      
 11  7  2  0      
  9 12  1  0      
 11 13  1  0      
 13 14  2  0      
 14 15  1  0      
 15 16  2  0      
 16 17  1  0      
 17 18  2  0      
 18 13  1  0      
 12 19  2  0      
 19 20  1  0      
 20 21  2  0      
 21 22  1  0      
 22 23  2  0      
 23 12  1  0      
 21 24  1  0      
  1 25  1  0      
 25 26  1  0      
 26 27  1  0      
 27  2  1  0      
 26 28  2  0      
 28 29  1  0      
 29 30  1  0      
 30 27  2  0      
 24 31  1  0      
 31 32  1  0      
 32 33  1  0      
 33 34  1  0      
 34 35  1  0      
 35 24  1  0      
 33 36  1  0      
M  END
